# Supplementary material for: Cachrys spp. from Southern Italy: Phytochemical Characterization and JAK/STAT Signaling Pathway Inhibition
Source: Plants (Basel). 2022 Oct 29;11(21):2913. doi: 10.3390/plants11212913 (PMC9655331; doi:10.3390/plants11212913)
Supplement: Supplementary file 1 [file plants-11-02913-s001.zip]

Archive with 1 entries (1 files):
- plants-1980396-supplementary.pdf
